# Supplementary material for: The Impact of COVID-19 Pandemic in Portuguese Cancer Patients: A Retrospective Study
Source: Int J Environ Res Public Health. 2021 Aug 13;18(16):8552. doi: 10.3390/ijerph18168552 (PMC8391914; doi:10.3390/ijerph18168552)
Supplement: Supplementary file 1 [file ijerph-18-08552-s001.zip]

Archive with 1 entries (1 files):
- ijerph-1292441-supplementary.pdf
